# Supplementary material for: The Formation of Inherently Chiral Calix[4]quinolines by Doebner–Miller Reaction of Aldehydes and Aminocalixarenes
Source: Molecules. 2022 Dec 4;27(23):8545. doi: 10.3390/molecules27238545 (PMC9736694; doi:10.3390/molecules27238545)
Supplement: Supplementary file 1 [file molecules-27-08545-s001.zip]

Archive with 1 entries (1 files):
- molecules-2035672-supplementary.pdf
